# Supplementary material for: Assessment of Indian wheat germplasm for Septoria nodorum blotch and tan spot reveals new QTLs conferring resistance along with recessive alleles of Tsn1 and Snn3
Source: Front Plant Sci. 2023 Oct 10;14:1223959. doi: 10.3389/fpls.2023.1223959 (PMC10597639; doi:10.3389/fpls.2023.1223959)
Supplement: Supplementary file 2 [file Table_1.xlsx]

## Sheet: S1
Table S1 Significant marker-trait associations for stagonospora nodorum blotch obtained through genome-wide association mapping using a mixed linear model (MLM), multi-locus mixed model (MLMM) and fixed and random model circulating probability unification (FarmCPU) for the experiments in 2019, 2021, 2022
Sr.	SNP	Chr	Position	P.value	maf	effect	Experiment	Model	Genomic region	Transcript	Biological function
1	3955588|F|0-29:T>G-29:T>G	5B	584471793	0.00000000543 to 0.000379503	0.278816	-0.16587 to -0.299681444	SNB19, SNB21, SNB22	FarmCPU, MLM, MLMM	5B:584289532-584472557	TraesCS5B02G409000	IPR025322: Pathogen and abiotic stress response, cadmium tolerance, disordered region-containing (PADRE) domain
									5B: 566675237-566683367	TraesCS5B02G387500	IPR008271:Serine/threonine-protein kinase, active site, IPR001611:Leucine-rich repeat, IPR000719:Protein kinase domain
2	5324846|F|0-15:G>A-15:G>A	5B	566048753	0.000202274 to 0.0000196	0.309969	0.328744843 to 0.362220335	SNB19, SNB22	MLM, MLMM	5B:566047792-566128622	TraesCS5B02G387000	IPR000626: Ubiquitin-like proteins
3	1102120|F|0-9:C>T-9:C>T	5B	6008757	0.00000000000599 to 0.0000231	0.38162	0.246735268 to 0.365582023	SNB19, SNB21, SNB22	FarmCPU, MLM, MLMM	5B:6006645-6224311	TraesCS5B02G004200	PTHR13523: COILED-COIL-HELIX-COILED-COIL-HELIX DOMAIN CONTAINING 2/NUR77
4	1094287|F|0-6:T>A-6:T>A	2A	88181233	0.001131143 to 0.000905587	0.404984	-0.25849 to -0.320695134	SNB21, SNB22	MLM, MLMM	2A:88116755-88181997	TraesCS2A02G143000	IPR013094:Alpha/beta hydrolase fold-3
5	7487614|F|0-21:T>C-21:T>C	2A	59436678	0.000821159 to 0.000939319	0.127726	0.271152591 to 0.358198844	SNB21, SNB22	FarmCPU, MLM, MLMM	2A:59435139-59594492	TraesCS2A02G107100	IPR003855: Potassium transporter
										TraesCS2A02G107200	IPR000823: Plant peroxidase
6	1085698|F|0-60:G>C-60:G>C	6B	669137486	0.00000000161 to 0.000416471	0.213396	0.333047913 to 0.207048465	SNB21, SNB22	FarmCPU, MLM, MLMM	6B:669049914-669139405	TraesCS6B02G394200	IPR027214: cysteine-type endopeptidase inhibitor activity
7	1129298|F|0-44:C>T-44:C>T	1B	450506896	0.00000897 to 0.000286224	0.133956	0.232256064 to 0.309487724	SNB19, SNB21, SNB 22	FarmCPU	1B:450449347-450507660	TraesCS1B02G255700	IPR039620: BKI1/Probable membrane-associated kinase regulator 1/3/4
8	5411130|F|0-29:G>A-29:G>A	4D	143306414	0.00000142 to 0.000404547	0.140625	-0.323367	SNB22	FarmCPU, MLM, MLMM	4D:143303907-143585661	TraesCS4D02G147900	IPR002464: DNA/RNA helicase, ATP-dependent, DEAH-box type, conserved site
9	1082366|F|0-65:G>C-65:G>C	4A	82791100	0.000854363	0.277259	0.324621	SNB21	MLM, MLMM	4A:82691100-82891100	TraesCS4A02G080300	IPR036291: NAD(P)-binding domain
10	1092387|F|0-35:C>G-35:C>G	5B	622950551	0.000376678	0.369159	0.315627	SNB21	MLM, MLMM	5B:622947949-622988941	TraesCS5B02G451500	IPR009577:Putative small multi-drug export
11	1093198|F|0-22:G>A-22:G>A	5B	569332682	0.000951901	0.320312	-0.285036	SNB22	MLM, MLMM	5B:569240491-569341529	TraesCS5B02G390100	IPR012876: Protein of unknown function DUF1677, plant
12	10983760|F|0-26:A>C-26:A>C	5A	576671605	0.000052 to 0.000273571	0.182812	-0.295405	SNB22	FarmCPU, MLM, MLMM	5A:576592693-576675256	TraesCS5A02G379400	IPR011141: Polyketide synthase, type III, IPR001099:Chalcone/stilbene synthase, N-terminal
13	17335879|F|0-51:T>C-51:T>C	5B	584572621	8.06e-05	0.278125	0.329305	SNB22	MLM, MLMM	5B:584569928-584622467	TraesCS5B02G409100	IPR025757: Ternary complex factor MIP1, leucine-zipper
14	2251334|F|0-19:G>C-19:G>C	3B	71642456	0.00048484	0.2375	0.318898	SNB22	MLM, MLMM	3B:71639185-71816436	TraesCS3B02G105900	IPR008432: Cytochrome c oxidase subunit 5c
										TraesCS3B02G106100	IPR017441: Protein kinase, ATP binding site; IPR008271: Serine/threonine-protein kinase, active site
15	3029515|F|0-8:G>C-8:G>C	7B	652894544	0.000668224	0.0981308	0.797161	SNB21	MLM, MLMM	7B:652891171-652981239	TraesCS7B02G386800	IPR036574: Knottin, scorpion toxin-like superfamily
16	3935894|F|0-22:T>C-22:T>C	7A	146351251	0.000739532	0.101562	-0.460589	SNB22	MLM, MLMM	NA
17	1027267|F|0-48:A>G-48:A>G	2A	635046189	0.000558805	0.175	0.40253	SNB22	MLM, MLMM	NA
18	1089533|F|0-56:C>T-56:C>T	3A	785108354	3.25e-05	0.314642	-0.196194	SNB21	FarmCPU, MLMM	NA
19	1018357|F|0-50:G>A-50:G>A	3B	34918842	0.000331633	0.370717	-0.145523	SNB19	FarmCPU
20	1088511|F|0-7:T>C-7:T>C	2A	16730117	0.00122969	0.345794	0.374923	SNB19	MLMM
21	1089472|F|0-28:G>A-28:G>A	3A	24188950	0.000509625	0.0732087	-0.242742	SNB19	FarmCPU
22	1092310|F|0-5:A>G-5:A>G	6D	438530587	0.000362706	0.104688	-0.553614	SNB22	FarmCPU
23	1094060|F|0-32:T>G-32:T>G	5B	44594416	0.000832054	0.199377	0.291044	SNB21	FarmCPU
24	1125898|F|0-46:T>C-46:T>C	5B	609855837	0.000150793	0.385937	0.145984	SNB22	FarmCPU
25	1214733|F|0-62:G>A-62:G>A	6A	34010904	6.28e-05	0.182243	0.276112	SNB19	FarmCPU
26	1238727|F|0-14:G>A-14:G>A	6A	18150020	0.000952459	0.0841121	0.230617	SNB19	FarmCPU
27	2256859|F|0-6:A>C-6:A>C	7B	590040044	3.74e-06	0.193146	0.328209	SNB21	FarmCPU
28	3022660|F|0-34:C>A-34:C>A	7A	775866117	1.45e-05	0.440625	0.149818	SNB22	FarmCPU
29	3025468|F|0-18:T>G-18:T>G	Un	546	3.84e-05	0.250779	0.220283	SNB21	FarmCPU
30	3030749|F|0-9:C>G-9:C>G	7A	146078866	3.43e-07	0.157812	0.326316	SNB22	FarmCPU
31	3064620|F|0-13:T>C-13:T>C	5A	21951052	0.000112352	0.45	0.150269	SNB22	FarmCPU
32	3385582|F|0-16:A>G-16:A>G	7A	20233559	4.32e-05	0.264798	0.165567	SNB19	FarmCPU
33	3944129|F|0-26:C>A-26:C>A	7B	17171487	0.000282114	0.495327	-0.121616	SNB19	FarmCPU
34	3945214|F|0-13:C>A-13:C>A	Un	781	0.00105541	0.1	-0.29027	SNB22	MLMM
35	3958068|F|0-37:T>C-37:T>C	3B	8491860	5.25e-07	0.345313	-0.213692	SNB22	FarmCPU
36	3958246|F|0-62:G>A-62:G>A	5B	724600177	5.79e-05	0.202492	0.161134	SNB19	FarmCPU
37	4394609|F|0-35:A>G-35:A>G	1D	529948994	3.38e-05	0.442368	-0.195268	SNB21	FarmCPU
38	4408067|F|0-43:T>C-43:T>C	2A	733719953	0.000607805	0.174455	0.214554	SNB19	FarmCPU
39	4537684|F|0-8:C>T-8:C>T	4B	699581891	3.78e-05	0.481308	0.205071	SNB21	FarmCPU
40	4910560|F|0-55:G>C-55:G>C	4A	669988731	0.000546284	0.358255	0.122959	SNB19	FarmCPU
41	5325178|F|0-8:A>T-8:A>T	2A	8630980	1.29e-06	0.345794	-0.222545	SNB19	FarmCPU
42	5411116|F|0-11:C>A-11:C>A	3B	33956299	0.000889112	0.482866	0.142155	SNB21	FarmCPU
43	5411524|F|0-14:G>A-14:G>A	2A	11051468	0.000183468	0.30625	-0.168105	SNB22	FarmCPU
44	5971594|F|0-9:C>T-9:C>T	Un (5B)	1848	0.00111912	0.216511	-0.306082	SNB19	MLMM
45	6044639|F|0-28:A>G-28:A>G	7B	74164968	3.03e-06	0.190031	0.329423	SNB21	FarmCPU
46	7344018|F|0-8:C>A-8:C>A	1B	43766981	0.00115183	0.278816	-0.269079	SNB19	MLMM
47	987242|F|0-17:A>G-17:A>G	5A	601646019	0.000248997	0.170313	-0.156478	SNB22	FarmCPU
48	997580|F|0-52:G>C-52:G>C	6B	497126433	0.000864657	0.495327	0.218666	SNB21	FarmCPU
49	WGGB159	2A	19122125	1.05e-06	0.380062	0.256389	SNB21	FarmCPU

## Sheet: S2
Table S2 Significant marker-trait associations for tan spot obtained through genome-wide association mapping using a mixed linear model (MLM), multi-locus mixed model (MLMM) and fixed and random model circulating probability unification (FarmCPU) for the experiments in 2019, 2021, 2022
Sr	SNP	Chr	Position	P.value	maf	effect	Experiment	Model	Genomic region	Transcript	Biological function
1	3955588|F|0-29:T>G-29:T>G	5BL	584471793	0.000000000000363 to 0.0000133	0.278816	-0.258915 to -0.39754	TS19, TS21	FarmCPU, MLM, MLMM	5B:584289532-584472557	TraesCS5B02G409000	IPR025322: Pathogen and abiotic stress response, cadmium tolerance, disordered region-containing (PADRE) domain
									5B: 566675237-566683367	TraesCS5B02G387500	IPR008271:Serine/threonine-protein kinase, active site, IPR001611:Leucine-rich repeat, IPR000719:Protein kinase domain
2	5324846|F|0-15:G>A-15:G>A	5BL	566048753	0.0000351 to 0.00000541	0.309969	0.376492146 to 0.409963477	TS19, TS21	MLM, MLMM	5B:566047792-566128622	TraesCS5B02G387000	IPR000626: Ubiquitin-like proteins
3	1010023|F|0-43:A>G-43:A>G	1B	209499560	5.74e-05	0.15109	-0.695196	TS19	MLM
4	1019860|F|0-34:C>T-34:C>T	7A	732630412	0.000121282	0.450156	0.148299	TS21	FarmCPU
5	1020691|F|0-43:C>T-43:C>T	1B	189979695	5.74e-06	0.17134	-0.477375	TS19	MLM
6	1024178|F|0-26:T>C-26:T>C	2B	853926850	2.38e-05	0.417445	-0.128609	TS21	FarmCPU
7	1024576|F|0-18:T>C-18:T>C	1B	235342847	0.000158905	0.133956	0.502463	TS19	MLM
8	1025414|F|0-45:T>C-45:T>C	7A	622742887	1.43e-05	0.132399	-0.422262	TS21	MLM
9	1031455|F|0-32:C>A-32:C>A	7A	552710801	0.000230528	0.146417	-0.335904	TS21	MLM
10	1036447|F|0-67:C>T-67:C>T	1B	165151183	0.000272709	0.160436	-0.387383	TS19	MLM
11	1045764|F|0-36:C>T-36:C>T	7A	574701362	0.000192322	0.147975	0.350905	TS21	MLM
12	1048511|F|0-5:G>C-5:G>C	1B	21903055	0.000438047	0.165109	0.423025	TS19	MLM
13	1053847|F|0-7:C>T-7:C>T	Un (5BL)	82	0.000123412	0.124611	-0.519194	TS19	MLM
14	1064822|F|0-25:G>C-25:G>C	7A	647644971	0.0008206	0.138629	-0.300437	TS21	MLM
15	1066962|F|0-45:T>C-45:T>C	3D	594398203	2.76e-07	0.433022	0.207075	TS21	FarmCPU
16	1069454|F|0-50:G>T-50:G>T	1D	100818557	0.000136988	0.14486	0.46165	TS19	MLM
17	1074182|F|0-10:G>C-10:G>C	1D	36929700	0.000579383	0.165109	-0.374005	TS19	MLM
18	1079215|F|0-26:A>G-26:A>G	Un	121	9.38e-05	0.358255	-0.188447	TS19	FarmCPU
19	1084862|F|0-40:G>A-40:G>A	1B	594742645	0.000114747	0.154206	0.206857	TS19	FarmCPU
20	1087616|F|0-14:C>T-14:C>T	1B	143792628	0.000467229	0.143302	-0.448974	TS19	MLM
21	1091183|F|0-14:C>T-14:C>T	1B	129548239	0.000120531	0.123053	-0.509375	TS19	MLM
22	1097878|F|0-26:T>G-26:T>G	1B	103704220	0.000117091	0.133956	0.487756	TS19	MLM
23	1102109|F|0-24:C>A-24:C>A	4A	703087631	2.86e-05	0.11215	0.274237	TS19	FarmCPU
24	1105435|F|0-25:C>G-25:C>G	1B	91557348	9.87e-05	0.141745	-0.499628	TS19	MLM
25	1116591|F|0-23:C>T-23:C>T	7A	548059938	0.000332033	0.135514	0.325875	TS21	MLM
26	1116764|F|0-47:A>G-47:A>G	6B	750398533	6.76e-05	0.116822	-0.257005	TS19	FarmCPU
27	1123356|F|0-22:C>T-22:C>T	5BL	575440613	0.000610309	0.222741	0.307372	TS19	MLM
28	1125898|F|0-46:T>C-46:T>C	5B	609855837	0.000809366	0.384735	0.232228	TS21	MLM
29	1126836|F|0-17:C>T-17:C>T	1B	192975915	0.00019467	0.143302	-0.462207	TS19	MLM
30	1153795|F|0-14:T>C-14:T>C	2D	699181115	7.99e-07	0.281931	0.222639	TS21	FarmCPU
31	1196789|F|0-47:G>A-47:G>A	1D	120983472	0.000549098	0.152648	-0.418599	TS19	MLM
32	1204805|F|0-18:C>T-18:C>T	7D	609624975	0.00100719	0.17757	0.360755	TS19	MLMM
33	1216209|F|0-16:A>G-16:A>G	5B	616144075	0.000985951	0.176012	0.266448	TS21	MLM
34	1217888|F|0-36:G>A-36:G>A	1B	194076486	0.000234762	0.218069	0.348193	TS19	MLM
35	1220556|F|0-51:C>T-51:C>T	3A	747565430	0.00031756	0.157321	0.28967	TS19	FarmCPU
36	1229852|F|0-12:T>C-12:T>C	1D	49421701	0.000216323	0.185358	-0.40766	TS19	MLM
37	1262015|F|0-35:G>C-35:G>C	1B	142752527	2.15e-05	0.127726	0.550291	TS19	MLM
38	1342348|F|0-64:G>T-64:G>T	Un	386	0.000316832	0.137072	-0.364447	TS19	FarmCPU
39	1667050|F|0-32:C>T-32:C>T	Un (5BL)	407	0.000507307	0.182243	-0.473337	TS19	MLM
40	1673505|F|0-5:C>G-5:C>G	1B	159914415	1.82e-05	0.129283	-0.561732	TS19	MLM
41	1695427|F|0-11:A>C-11:A>C	Un (5BL)	423	0.000941045	0.138629	-0.432703	TS19	MLM
42	17335879|F|0-51:T>C-51:T>C	5BL	584572621	0.000638707	0.280374	0.305509	TS19	MLM
43	1863657|F|0-25:G>A-25:G>A	1D	93148602	1.37e-16	0.165109	-0.487619	TS19	FarmCPU
44	2243684|F|0-41:G>C-41:G>C	1D	473360427	0.000472386	0.165109	0.427679	TS19	MLM
45	2253908|F|0-9:C>T-9:C>T	4A	49167783	0.00013272	0.102804	-0.248065	TS19	FarmCPU
46	2256143|F|0-34:T>C-34:T>C	Un (5BL)	443	0.000351587	0.252336	-0.411473	TS19	MLM
47	2257507|F|0-5:T>C-5:T>C	2B	202605658	0.000142127	0.264798	-0.166512	TS21	FarmCPU
48	2261714|F|0-36:A>G-36:A>G	7A	580066069	2.84e-07	0.422118	-0.235816	TS21	FarmCPU
49	23919625|F|0-5:A>T-5:A>T	Un (5BL)	473	0.000295651	0.132399	0.445112	TS19	MLM
50	3021417|F|0-12:T>C-12:T>C	1B	179608104	3.99e-05	0.132399	0.54333	TS19	MLM
51	3027083|F|0-27:T>G-27:T>G	3B	1258546	0.00027622	0.224299	-0.207351	TS19	FarmCPU
52	3029920|F|0-5:C>G-5:C>G	1B	44056183	0.00034447	0.133956	-0.466165	TS19	MLM
53	3222542|F|0-31:T>C-31:T>C	Un (5BL)	641	0.000276034	0.179128	0.490317	TS19	MLM
54	3385512|F|0-35:C>G-35:C>G	2B	799692243	9.7e-07	0.149533	0.301562	TS19	FarmCPU
55	3937005|F|0-6:C>A-6:C>A	Un	715	4.14e-05	0.359813	-0.170151	TS19	FarmCPU
56	3954313|F|0-32:A>G-32:A>G	1D	121322129	0.000876594	0.141745	0.418135	TS19	MLM
57	3959427|F|0-59:A>G-59:A>G	1B	44056220	0.000112807	0.143302	0.475097	TS19	MLM
58	4002263|F|0-8:A>G-8:A>G	7A	727875699	0.000597928	0.218069	-0.258736	TS21	FarmCPU
59	4393742|F|0-11:A>G-11:A>G	1D	61396111	8.58e-05	0.137072	0.508809	TS19	MLM
60	4540319|F|0-10:T>G-10:T>G	Un (5BL)	1228	2.21e-05	0.141745	0.550089	TS19	MLM
61	4910381|F|0-28:C>T-28:C>T	1B	135276486	0.000264	0.152648	0.674026	TS19	MLM
62	4910712|F|0-15:C>T-15:C>T	Un (5BL)	1319	0.000849665	0.196262	-0.416387	TS19	MLM
63	4989627|F|0-13:C>T-13:C>T	Un (5BL)	1433	0.000130406	0.132399	0.512507	TS19	MLM
64	4990169|F|0-10:A>G-10:A>G	Un (5BL)	1443	0.000619657	0.155763	0.406619	TS19	MLM
65	4990301|F|0-30:A>G-30:A>G	1B	116499246	0.000179948	0.168224	0.404175	TS19	MLM
66	4990834|F|0-34:T>C-34:T>C	1D	135664252	0.000153521	0.132399	-0.485391	TS19	MLM
67	4991717|F|0-38:G>T-38:G>T	7A	89008381	0.000104515	0.442368	0.154164	TS21	FarmCPU
68	4993221|F|0-6:C>A-6:C>A	Un (5BL)	1491	0.000250577	0.130841	-0.495316	TS19	MLM
69	4993225|F|0-43:T>C-43:T>C	1B	63433824	0.000425785	0.194704	-0.350818	TS19	MLM
70	4993289|F|0-20:T>G-20:T>G	Un (5BL)	1510	0.000743055	0.137072	-0.427825	TS19	MLM
71	5325178|F|0-8:A>T-8:A>T	2A	8630980	0.000507206	0.345794	-0.185053	TS19	FarmCPU
72	5363798|F|0-12:C>T-12:C>T	Un (5BL)	1680	0.000635441	0.0794393	-0.406606	TS21	MLM
73	5969635|F|0-18:A>G-18:A>G	7A	254051183	3.82e-05	0.490654	-0.181365	TS21	FarmCPU
74	7358392|F|0-10:C>G-10:C>G	Un (5BL)	2011	0.00039356	0.135514	0.467094	TS19	MLM
75	7358425|F|0-5:A>C-5:A>C	Un (5BL)	2012	0.000413882	0.193146	0.426473	TS19	MLM
76	988300|F|0-20:A>G-20:A>G	2D	100253697	1.99e-07	0.0950156	0.919831	TS21	FarmCPU
77	989800|F|0-40:A>T-40:A>T	6A	567834673	0.000736316	0.409657	-0.244475	TS21	MLM
78	996989|F|0-49:T>C-49:T>C	7A	721923991	0.000942134	0.406542	0.157068	TS19	FarmCPU
79	999619|F|0-17:A>C-17:A>C	4D	478000159	0.00109364	0.266355	-0.140225	TS21	FarmCPU

## Sheet: S3
Table S3: Mean phenotypic data of 296 genotypes, evaluated for the seedling resistance to stagonospora nodorum blotch (SNB) during years 2019, 2021, 2022 and tan spot (TS) during years 2019, 2021
Entry No	GID	Genotype	TS19	TS21	SNB19	SNB21	SNB22	Ktsn1
1	8466942	DBW221	3.125	2.3	4.125	2.6	2.25	Allele 2
2	8466948	DBW222	2.125	1.8	1	1.9	1.25	No Call
3	8917835	NW7049	2.75	3.1	2.375	1.4	1.375	No Call
4	8917836	PBW820	1	1.5	1.75	1.5	1.5	No Call
5	8917837	PBW821	3	1.4	2.125	3	2.75	No Call
6	8469177	PBW771	1	1	1	1	1	No Call
7	8466811	BRW3806	2.5	1	2.375	4.3	3	No Call
8	8917838	NIAW3170	3	1.5	3	1.3	1.375	No Call
9	8469133	HI1628	1.25	2.8	1.375	3	2.625	No Call
10	8917839	PBW796	1.75	1.9	2.45833	3.6	3.5	No Call
11	8917840	PBW781	1.25	1.3	2.5	3.4	3.25	No Call
12	8917841	RAJ4529	4	3.1	3.375	4.4	4.125	Allele 2
13	8917842	DBW257	2.75	1.1	2.125	1.6	1.125	Allele 2
14	8917843	WH1239	2.875	3	3.25	3.1	3.125	Allele 2
15	8917844	HD3277	4.125	3.1	3.375	1.5	1	Allele 2
16	8917845	HD3249	1	1.1	1.25	1	1	No Call
17	8917846	HD3293	1.125	1.1	1.75	1.4	1	Allele 2
18	8917847	DBW273	1.25	1	1	1	1	No Call
19	8467083	DBW252	1.25	1	1	1	1	No Call
20	8917854	HD3343	1.5	2.5	1.875	1	1	Allele 2
21	8917855	HD3345	1.625	2	1	2.1	1.875	No Call
22	8917856	PBW822	1.25	1	2	3.1	2.125	No Call
23	8917857	HI1633	1	1.5	1.75	3.1	2	No Call
24	8917858	HI1634	1.375	1.8	2.5	2.9	1	No Call
25	8917861	UAS3002	1	1	1.625	1	1	No Call
26	8917862	CG1029	4	4.2	3	4	2.625	Allele 2
27	8917864	DBW277	1	1	1.125	1	1	No Call
28	8917866	UAS3001	1	1	1.625	1	1	No Call
29	8917868	PBW823	3.25	1	1	1	1	No Call
30	8917857	HI1633	2.70833	2.5	2.5	1.1	1.125	No Call
31	8917869	GW509	2.95833	2.6	1	1.1	1.125	No Call
32	8917870	MACS6696	2.70833	4.1	4.375	3.6	4.75	Allele 2
33	8917877	HD3318	1.625	1.5	1.75	1	1	Allele 2
34	8917878	HD3319	1	1	1	1	1	No Call
35	8917879	HD3320	1.16667	1.5	1	1	1	No Call
36	8917880	HD3321	2.375	1	2.625	4	2	No Call
37	8917881	HD3322	1.25	1	1	1	1	No Call
38	8917882	HD3323	2.75	1.4	1.875	2.3	2.25	Allele 2
39	8917883	PBW802	1	1	1.25	1	1	No Call
40	8917884	PBW803	2.25	1.4	4.875	3.9	3.75	No Call
41	8917885	PBW804	1.625	1	1.25	1	1	No Call
42	8917886	PBW805	2.375	1.3	2.5	2.3	1	Allele 2
43	8917887	DBW281	3.375	1.4	1.375	2.6	2.625	Allele 2
44	8917888	DBW282	1	1.1	1.25	1.1	1	No Call
45	8917889	DBW283	1.25	1	1.125	1	1	No Call
46	8917890	DBW284	3.375	1.3	2.5	3.1	NA	Allele 2
47	8917891	WH1255	4.125	4.8	4.5	4.3	5	Allele 2
48	8917892	WH1256	1	1	1	1	1	Allele 2
49	8917893	WH1257	1.875	1	1	2	1	Allele 2
50	8917894	WH1258	1	1	1	1	1	No Call
51	8917895	UP3025	2.375	2.5	2.875	2	3.125	Allele 2
52	8917896	UP3026	1.25	1	1.25	4.8	2.25	No Call
53	8917897	UP3027	3	2.5	1.95833	1.3	1.25	No Call
54	8917898	UP3028	1.375	1	2.125	1.8	1.75	No Call
55	8917899	Raj4537	2.5	1	1.125	1	1	No Call
56	8917900	Raj4538	2.20833	3	2.875	3.5	2.875	Allele 2
57	8917901	Raj4539	2.5	2.8	3	3.5	2.75	Allele 2
58	8917902	NW7067	1.70833	1.3	1.375	1	1	Allele 2
59	8917903	NW7060	2.625	2.1	1.375	1	1.5	Allele 2
60	8917904	K1801	2	1	1	1	1	No Call
61	8917905	HUW833	1.625	1	1.125	1.4	1.375	No Call
62	8917906	NABIMG09	2.5	2.3	2.25	3.5	3	No Call
63	8917907	NABIMG10	3	2	1	1	1	No Call
64	8917908	NABIMG11	3.625	2.5	2.5	2.3	1.875	No Call
65	8917909	HD3324	3	2.3	1	1	1	Allele 2
66	8917910	HD3325	2.41667	1.4	1.125	2.5	1	Allele 2
67	8917911	HD3326	1.5	1	1	1.1	1	No Call
68	8917912	HD3327	2.5	1	1	1	1	No Call
69	8917913	HD3328	3.75	1	2.75	2.1	1.25	Allele 2
70	8917914	K1803	1	1	1	1	1	No Call
71	8917915	K1804	2	1.4	1.75	2.1	1.625	No Call
72	8917916	K1805	1	1	1	1	1	No Call
73	8917917	NW7057	2	1	1.75	2.6	1.625	No Call
74	8917918	NW7064	1.125	1	1.375	1	1.375	No Call
75	8917919	NW7075	2.375	1.4	2.375	2.4	2.375	No Call
76	8917920	HUW834	2.125	1	1.75	1	1	No Call
77	8917921	HUW835	1.25	1	1	1.1	1.125	No Call
78	8917922	Raj4540	3.625	1.1	3.91667	2.3	1.875	Allele 2
79	8917923	Raj4541	1.125	1.1	2.5	2.5	1.25	No Call
80	8917924	PBW807	1.125	1	1	1	1	No Call
81	8917925	PBW808	1.75	1.1	1.375	1.5	1.25	No Call
82	8917926	WH1259	2.375	1.1	1.5	2	1.25	No Call
83	8917927	WH1260	4	1.6	4.125	3.7	2.875	No Call
84	8917928	UP3029	2.875	1	1.29167	1.4	1	No Call
85	8917929	UP3030	2.5	1.3	2.125	2.6	1.875	Allele 2
86	8917930	UP3031	1.125	1.3	1	1	1	No Call
87	8917931	DBW285	1	1	1.5	1	2	Allele 2
88	8917932	DBW286	2.625	1	1	1	1.25	No Call
89	8917933	DBW287	2	1	1	1	1	No Call
90	8917934	DBW288	2.375	1	1	1	1	No Call
91	8917935	JKW260	2.125	1	1	1	1	No Call
92	8917936	BRW3838	1.25	1	2.41667	1.1	1.375	No Call
93	8917937	BRW3829	3.375	1.1	3	2.5	1.875	No Call
94	8917938	KRL423	2.625	1	1.75	1	1.25	No Call
95	8917939	KRL429	2.25	1	1.125	1.1	1.25	No Call
96	8917940	NWS2106	2.125	1	2.75	4.3	2.625	No Call
97	8917941	HI1636	3.125	3.4	3.25	1.6	1	No Call
98	8917942	HI1637	2.5	1.5	2.625	1.1	1.125	No Call
99	8917943	HI1638	2.04167	1.3	1.5	2.1	2.125	No Call
100	8917944	HI1639	2.625	3	2	3.1	2.625	No Call
101	8917945	HI1640	3.5	2.6	1	1	1	No Call
102	8917946	HW1904	2	1.4	1.125	1	1	No Call
103	8917947	UAS3005	1.375	1	1.125	1	1	No Call
104	8917948	UAS3006	4.125	1.8	1	1	1	No Call
105	8917949	GW513	3.75	2.8	1.25	1.4	1	No Call
106	8917950	GW514	3.25	3.1	1	1.1	1.125	No Call
107	8917951	NIAW3584	1	1.1	1.125	1	1	No Call
108	8917952	NIAW3592	1.875	2.5	1.625	2.6	1.875	Allele 2
109	8917953	MP1359	3.5	2.8	2.375	3.8	2.875	Allele 2
110	8917954	MP1360	1.75	1.3	1	1	1.625	No Call
111	8917955	MP1361	1.125	1	1.5	3.6	2	No Call
112	8917956	MACS6745	1.5	1.4	1.625	2.8	1.75	Allele 2
113	8917957	MACS6747	2.875	3.3	1.625	4	2.875	Allele 2
114	8917958	MACS6742	2.375	2.7	1.125	2.6	2.5	No Call
115	8917959	MP3521	3.375	1.6	1	1	1	No Call
116	8917960	MP3522	1.625	1	1	1	1	No Call
117	8917961	CG1031	2.75	3	3.25	3.6	3.125	Allele 2
118	8917962	Raj4542	1.125	1	1	1	1	No Call
119	8917963	DBW290	1	1.4	1	1	1	No Call
120	8917964	PBW810	2.125	3	5	2.5	2.375	Allele 2
121	8917965	WH1262	2.625	1	1	1	1.125	No Call
122	8917966	UP3032	1	1	1	1.5	1	No Call
123	8917967	RVW4266	1.125	1.6	1.625	2.5	2.5	No Call
124	8917969	TAW153	1.75	1	1.125	1.3	1	No Call
125	8917970	TAW155	1.25	1.1	1.25	1.4	1	No Call
126	8917971	NWS2118	2.5	1.5	1	1	1	No Call
127	8917972	NWS2108	2.5	1.1	1.125	1.4	1	No Call
128	8917973	HD3329	2.125	1.4	1.375	1.1	1	No Call
129	8917974	HD3330	1.375	1.6	1.125	1.9	1.125	No Call
130	8917975	HD3331	2.625	1	1.125	1	1	No Call
131	8917976	HD3332	1.75	1	1	1	1	No Call
132	8917977	HD3333	3.25	1	2.875	3.4	3.25	No Call
133	8917978	HD3334	1.75	1.3	2.5	3.5	3.375	Allele 2
134	8917979	PBW811	1.5	1	1	1	1	No Call
135	8917980	PBW812	1.75	1	2.75	2.5	1.25	No Call
136	8917981	PBW813	2	1	2.125	2.6	1.875	No Call
137	8917983	UP3033	1.25	1	1.5	1	1	No Call
138	8917984	UP3034	2.625	1.4	1.625	3.8	2.5	No Call
139	8917985	UP3035	2.625	1.5	3.75	1	1.5	Allele 2
140	8917986	DBW291	3.25	2.5	3.625	3.1	2.625	No Call
141	8917987	DBW292	3.625	2.5	1.75	1	1	No Call
142	8917988	DBW293	1.25	1.1	1.375	2.4	1.75	No Call
143	8917989	DBW294	3.25	1	3.75	2.9	2.25	No Call
144	8917990	DBW295	3.75	5	4.75	4	3.375	Allele 2
145	8917991	WH1263	3.375	1.4	4.25	2.5	1.75	Allele 2
146	8917992	WH1264	2.5	3.4	1.25	1	1	No Call
147	8917993	WH1265	3.5	2.6	1.5	1	1	Allele 2
148	8917994	WH1266	1.625	1	1.375	1	1.625	Allele 2
149	8917996	Raj4544	1.125	1	1.125	1	1.375	No Call
150	8917997	K1807	4.125	2.9	2.625	4.3	4.875	No Call
151	8917998	K1808	3.5	1.5	3.5	3.4	3	Allele 2
152	8917999	NW7053	3.5	1.4	1.5	2.3	1.125	No Call
153	8918000	NW7062	3.5	2.6	1	1	1	No Call
154	8918001	JKW261	2.5	3	1	1	1	No Call
155	8918002	JKW267	1.375	1.5	1.25	4.3	2.5	No Call
156	8918003	JKW268	2.25	1.4	1	1	1	No Call
157	8918004	JAUW673	1.625	1	1.625	1	1	No Call
158	8918005	HI1641	4.20833	1.8	2.5	1.5	1.125	Allele 2
159	8918006	HI1642	3.5	4	1.625	3	2.875	Allele 2
160	8918007	HI1646	3.5	3.8	4.625	2.6	3.625	Allele 2
161	8918008	HD3344	1.25	1	1	1.6	2	No Call
162	8918009	PBW815	2.5	2	1.41667	1	1	No Call
163	8918010	DBW296	2.75	3.3	2.75	3	2	No Call
164	8918011	MP1362	2.70833	5	2.875	2.8	2.75	Allele 2
165	8918012	MACS6749	2.5	2.8	1.25	1.3	1	No Call
166	8918013	MACS6752	2.5	3	3	2.5	2.125	No Call
167	8918014	NIAW3583	3.875	3.1	4.625	4.5	4.25	Allele 2
168	8918015	NIAW3578	3.25	3.6	3.375	4.3	3.625	Allele 2
169	8918016	GW519	1	1	1	1	1	Allele 2
170	8918017	MP3514	1	1	1.75	1	1	No Call
171	8918018	MP3516	1.625	1	1	1	1	No Call
172	8918019	CG1032	2	1	2.5	1.6	1.75	Allele 2
173	8918020	UAS3008	1.75	1	1.125	1.3	1.125	No Call
174	8918021	Lok75	3.41667	4.1	4.5	4	3.125	No Call
175	8918022	WH1267	1	2	3	2.3	1.5	No Call
176	8918023	TAW154	1.25	1	1	1	1	No Call
177	8918024	RVW4276	4.25	2.5	2	1	1.25	No Call
178	8918025	RVW4281	4.04167	2.6	1.625	1	1.375	No Call
179	8918027	AKAW4927	4.125	4.1	2.875	3.1	2.75	No Call
180	8918029	HI8819	3.375	1	1	1	1	No Call
181	8918035	MPO1364	3.75	2.4	3.5	4	2.75	No Call
182	8918043	UAS470	4.41667	3	4.375	3	2.75	Allele 2
183	8918051	HD3336	3.5	2.9	1.625	1	1	Allele 2
184	8918052	HD3337	1.375	1	2.75	1	1	Allele 2
185	8918053	HD3338	3.125	2.5	1.625	1	1	Allele 2
186	8918054	HD3339	3.25	2.9	1.375	3	2.875	Allele 2
187	8918055	DBW297	1.875	1.4	1	1	1	No Call
188	8918056	DBW298	1.125	1	1	1	1	No Call
189	8918057	DBW299	4.25	4.1	3	1.4	1	Allele 2
190	8918058	DBW300	1.5	1	2.625	1.8	1.375	No Call
191	8918059	PBW816	2.75	1	1.375	1	1	No Call
192	8918060	PBW817	4.5	3.1	2.625	1.1	1.75	Allele 2
193	8918061	WH1268	2.375	1	1.25	1.4	1	No Call
194	8918062	WH1269	3.375	1.5	2	3.6	3.25	Allele 2
195	8918063	UP3036	3.5	3.5	2.5	1.6	1.5	Allele 2
196	8918064	UP3037	2	2.5	1.5	1	1	Allele 2
197	8918065	K1809	2.25	1.3	1.25	1.4	1.375	No Call
198	8918066	K1810	3.25	1.5	1.625	1	1	Allele 2
199	8918067	NW7069	2.625	1	2.125	4.2	3.125	No Call
200	8918068	HUW838	2.625	1	2.375	2.4	1.5	No Call
201	8918069	BRW3847	3	1	1.625	1	1	No Call
202	8918070	JAUW672	1	1.3	1.625	2.8	1.5	No Call
203	8918071	HI1643	1.625	1.5	2.125	4	2.875	No Call
204	8918072	HI1644	3.875	2.5	2.625	3.5	2.875	No Call
205	8918073	HI1645	2.25	1	2	3	2.625	No Call
206	8918076	MP1356	4	3.6	2.375	1	1.375	Allele 2
207	8918077	MP1358	3.125	1.8	1	1.8	1	No Call
208	8918079	GW520	2.75	3	1.25	1.6	1	No Call
209	8918081	MP3512	3.625	2.9	4.75	3.6	2.75	Allele 2
210	8918082	CG1033	3.91667	2.4	1.375	1	1	No Call
211	8918083	MACS6736	1.875	2.5	2.25	1.3	1.375	No Call
212	8918085	UAS3009	3.5	2.8	2.75	2.5	1	Allele 2
213	8918086	UAS3010	2.45833	1.8	1	1	1	No Call
214	8918088	DBW301	1.375	2.5	1	1	1	Allele 2
215	8918090	NIAW3643	2.04167	1.9	2.5	2.8	1.875	Allele 2
216	8918091	NIAW3624	3.875	3.1	4.20833	2.4	1.75	No Call
217	8918092	PBW797	3.25	3.5	2.625	2.1	1.5	No Call
218	8918093	HD3271	3	3.1	2.875	2.1	3.375	Allele 2
219	8918094	HD3298	3.25	3.5	1.25	1.5	1	No Call
220	8918095	HI1621	4.375	4.5	1.5	1.5	1	No Call
221	8918096	WR544	3.91667	3.5	4	3.8	2.75	No Call
222	5592445	DBW14	1.375	2.5	1	1	1	No Call
223	6927115	DBW71	2.5	2.8	2.625	2.3	1.25	Allele 2
224	8918097	PBW757	2.75	3.9	2.5	2.6	1.375	No Call
225	8918098	NW7060	1	1.6	1	1	1	No Call
226	8918099	NW7062	1.625	1.9	2	1	1	No Call
227	8918100	WH1223	1.375	1	1.75	1	1	No Call
228	8918101	WH1228	1.625	1	1.625	1	1	No Call
229	8918102	KRL210	3.875	1.5	1.375	1	1	No Call
230	8918103	Kharchia65	4.58333	4.6	3.41667	4.3	5	Allele 2
231	8918104	KRL19	1.375	2.1	2.125	2.8	1.125	Allele 2
232	8918105	HD3317	1.375	1.5	1.875	2.9	1.125	No Call
233	8918106	HD3347	2.75	1.3	1	1	1	No Call
234	8918107	DBW187	2	1.6	1	1	1	No Call
235	8918088	DBW301	2.375	1	1	1	1	No Call
236	8918108	DBW302	3.25	1.5	3	4.1	3.125	Allele 2
237	8918109	DBW303	2.5	1.5	1.125	2.6	1.75	No Call
238	8918110	DBW304	1.5	1.2	2	3.1	2.125	No Call
239	8918111	PBW824	2.625	1	2.375	4.6	2.125	No Call
240	8918112	PBW825	2.75	1	2	1	1.125	No Call
241	8918113	UP3042	2.25	1	1	3	2	No Call
242	8918114	UP3043	3.75	2.4	2.5	3	2	Allele 2
243	8918115	WH1254	4.375	3.3	2.75	4.8	3.125	Allele 2
244	8918116	WH1270	2.25	1	1	2.5	2.875	No Call
245	8466929	DBW168	1	1	1	2.4	2.5	No Call
246	8466939	DBW189	1	1	1	2.6	2.125	No Call
247	8466941	DBW196	3.125	2.1	2.5	2.5	2.25	No Call
248	8466952	DBW233	2	1	1.75	1.3	1.25	No Call
249	8466956	DBW246	3	2.4	1	1	1	No Call
250	30056	HD2204	3.5	2.5	1.5	2.6	2.75	No Call
251	8469109	HD3232	4	1.9	3.29167	4.5	3.5	Allele 2
252	8469143	K1315	3.08333	2.1	1.5	2.5	2.625	No Call
253	8469178	PBW773	3	1	1.125	1	1	No Call
254	8469183	PBW801	2.5	2.3	1.95833	1.3	1.25	No Call
255	8469202	WH1235	3.75	3.5	3.625	2.8	2.375	Allele 2
256	8469139	HPBW01	3.25	2	1	1.3	1	No Call
257	8918117	HD2967	1.5	1.5	1.375	1.3	1	No Call
258	6927036	WH1105	3	2.4	1.625	1	1	No Call
259	8918118	HD3086	3.5	3.8	2.75	1.1	1	Allele 2
260	8918119	DBW88	2.75	3	3	1	1	No Call
261	8918120	DPW621-50	2.5	2	2.125	1.4	1.125	No Call
262	8918121	PBW550	2	1.3	1.625	3.5	2.375	No Call
263	8918122	HD3226	4.625	2.6	2.5	4.1	3.125	Allele 2
264	6927038	HD3059	3.625	1.9	1.625	1.5	1	No Call
265	8918123	DBW173	3.125	3.3	2.75	2.6	2.125	No Call
266	8918124	WH1021	2.625	2.4	1	1	1	No Call
267	8918125	WH1124	3.875	2.6	1.25	3.4	3.25	Allele 2
268	8918126	PBW752	2.70833	1	2.125	1.9	1	No Call
269	8918127	WH1080	3.875	2.6	2	4.6	3.875	Allele 2
270	8918128	PBW644	2.20833	1	1.75	2.5	2.875	No Call
271	8918129	HD3043	2.375	1	1	1	1	No Call
272	8918130	WH1142	1.75	1.1	2.5	2.5	1	Allele 2
273	8918131	HD3237	1.25	1.8	1	2.3	1.125	No Call
274	8918132	HI1620	1.625	2.5	1	1	1	No Call
275	4048863	HD2733	1	1	2.625	1	1	No Call
276	8918133	K0307	1.375	2	1	1	1	No Call
277	8918134	DBW39	2.625	2.6	3.25	4.3	3	Allele 2
278	8918135	DBW187	2.5	2.1	1	1	1	No Call
279	8918136	HD2888	3.25	3	3.25	3.8	2.75	No Call
280	152830	MAGHAR	3.375	1.4	2.75	2.8	2.625	No Call
281	8918137	HD3171	3	1.4	1.25	1	1.875	No Call
282	8918138	K1317	1.75	1	1	1.1	1	No Call
283	8918139	HI1612	2.75	1.1	1.125	1	1	No Call
284	5592436	GW322	3.5	2.5	2.75	2.6	1.75	No Call
285	8918142	HI1544	3.5	2.8	2.75	1	1.5	No Call
286	8918143	HD2932	4.5	3.6	3	5	3.625	Allele 2
287	8918144	HD2864	3.25	3.8	2.25	3.1	2.625	No Call
288	6927119	MP3336	4.375	3.9	2.625	2.8	2.125	No Call
289	5592446	MP4010	4.125	3.3	2.625	2.3	1	No Call
290	8918146	MP3288	4.125	3.9	1.25	1	1	No Call
291	8918147	DBW110	2	1.4	1.75	3.9	2.75	No Call
292	8918148	MACS6478	1.125	1	1	1	1.75	No Call
293	8918149	MACS6222	2.75	2.5	2.75	5	4.25	Allele 2
294	8918153	HD3090	2.25	3.6	1.625	2	1	No Call
295	8918154	DBW93	1	1	1	1	1	No Call
296	8918155	HI1605	1.5	2.1	1	1.4	1	No Call
